# Supplementary material for: Mycobacterium tuberculosis thymidylate kinase antigen assays for designating incipient, high-risk latent M.tb infection
Source: BMC Infect Dis. 2018 Mar 16;18:133. doi: 10.1186/s12879-018-3007-y (PMC5857104; doi:10.1186/s12879-018-3007-y)
Supplement: Supplementary file 1 — This file shows processing of the duplicate EIA readings for TMKmt Ag capture among the 46 HIV+ve LTBI and 36 HIV-ve LTBI relative to the 9 NTB controls and 2 rTMKmt positive controls. Overall, readings of blanks were subtracted from the average ODs of the test wells to obtain a corrected average ODs used to draw the graphs. (XLSX 29 kb) [file 12879_2018_3007_MOESM1_ESM.xlsx]

## Sheet: Sheet1
TMKmt Ag Assays
Latent TB						Latent TB, HIV+ve
	Pab 1
	Sample I.D	OD1	OD2	AVERAGE	cOD.Av
	Blank	0.134	0.218	0.176	0
1	20916	0.299	0.45	0.3745	0.1985
2	20229	0.406	0.487	0.4465	0.2705
3	20190	0.317	0.453	0.385	0.209
4	20257	0.346	0.408	0.377	0.201
5	20009	0.494	0.512	0.503	0.327
6	20361	0.399	0.547	0.473	0.297
7	20274	0.425	0.573	0.499	0.323
8	20252	0.538	0.462	0.5	0.324
9	20188	0.469	0.393	0.431	0.255
10	20015	0.418	0.42	0.419	0.243
11	20017	0.494	0.457	0.4755	0.2995
12	20018	0.391	0.419	0.405	0.229
13	20262	0.513	0.514	0.5135	0.3375
14	20210	0.501	0.511	0.506	0.33
15	20209	0.533	0.369	0.451	0.275
16	20021	0.424	0.381	0.4025	0.2265
17	20152	0.369	0.32	0.3445	0.1685
18	20098	0.371	0.331	0.351	0.175
19	20253	0.428	0.42	0.424	0.248
20	210005	0.511	0.528	0.5195	0.3435
21	20395	0.5	0.424	0.462	0.286
22	20386	0.418	0.397	0.4075	0.2315
23	20176	0.336	0.323	0.3295	0.1535
24	20178	0.353	0.302	0.3275	0.1515
25	20014	0.367	0.346	0.3565	0.1805
26	20199	0.406	0.347	0.3765	0.2005
27	20005	0.387	0.339	0.363	0.187
28	20294	0.461	0.458	0.4595	0.2835
29	20136	0.462	0.499	0.4805	0.3045
30	20254	0.455	0.434	0.4445	0.2685
31	20334	0.334	0.373	0.3535	0.1775
32	20369	0.285	0.342	0.3135	0.1375
33	NTT2-008	0.329	0.421	0.375	0.199
34	NTT2-010	0.33	0.406	0.368	0.192
35	NTT2-023	0.389	0.385	0.387	0.211
36	NTT2-009	0.422	0.432	0.427	0.251
37	NTT2-013	0.434	0.493	0.4635	0.2875
38	NTT2-011	0.492	0.411	0.4515	0.2755
39	NTT2-004	0.405	0.458	0.4315	0.2555
40	NTT2-001	0.381	0.458	0.4195	0.2435
41	NTT-HC-001	0.407	0.409	0.408	0.232
42	OKELLO	0.428	0.467	0.4475	0.2715
43	60130	0.329	0.334	0.3315	0.1555
44	NTT-HC-012	0.515	0.529	0.522	0.346
45	NTT-HC-005	0.504	0.49	0.497	0.321
46	20370	0.229	0.175	0.202	0.026
Latent TB						Latent TB, HIV-ve
	Pab 1
	Sample I.D	OD1	OD2	AVERAGE
	Blank	0.131	0.165	0.148	0
1	20435	0.24	0.265	0.2525	0.1045
2	20419	0.282	0.278	0.28	0.132
3	20509	0.257	0.26	0.2585	0.1105
4	20483	0.211	0.249	0.23	0.082
5	20474	0.239	0.294	0.2665	0.1185
6	20473	0.168	0.24	0.204	0.056
7	20468	0.199	0.249	0.224	0.076
8	20428	0.267	0.265	0.266	0.118
9	20516	0.332	0.264	0.298	0.15
10	20472	0.259	0.259	0.259	0.111
11	20469	0.231	0.234	0.2325	0.0845
12	20451	0.241	0.263	0.252	0.104
13	Aciro	0.277	0.302	0.2895	0.1415
14	20506	0.297	0.289	0.293	0.145
15	20478	0.287	0.314	0.3005	0.1525
16	20475	0.274	0.302	0.288	0.14
17	20467	0.227	0.244	0.2355	0.0875
18	20466	0.249	0.228	0.2385	0.0905
19	20555	0.247	0.23	0.2385	0.0905
20	20608	0.268	0.266	0.267	0.119
21	20525	0.257	0.302	0.2795	0.1315
22	20544	0.269	0.269	0.269	0.121
23	20512	0.256	0.619	0.4375	0.2895
24	20531	0.546	0.311	0.4285	0.2805
25	20537	0.207	0.214	0.2105	0.0625
26	20503	0.256	0.234	0.245	0.097
27	20476	0.212	0.212	0.212	0.064
28	20739	0.243	0.259	0.251	0.103
29	20707	0.243	0.242	0.2425	0.0945
30	20329	0.263	0.259	0.261	0.113
31	20174	0.28	0.274	0.277	0.129
32	20511	0.303	0.244	0.2735	0.1255
33	20522	0.261	0.267	0.264	0.116
34	20529	0.258	0.272	0.265	0.117
35	20417	0.285	0.269	0.277	0.129
36	20640	0.327	0.278	0.3025	0.1545
Latent TB, No TB, TMK						Latent TB, No TB, TMK
	Pab 1
	Sample I.D	OD1	OD2	AVERAGE
	Blank	0.131	0.165	0.148	0
1	HO	0.229	0.222	0.2255	0.0775
2	T.J	0.258	0.261	0.2595	0.1115
3	J.P	0.286	0.223	0.2545	0.1065
4	KJ	0.222	0.203	0.2125	0.0645
5	MO	0.238	0.232	0.235	0.087
6	ML	0.251	0.23	0.2405	0.0925
7	SG	0.26	0.24	0.25	0.102
8	JA	0.153	0.147	0.15	0.002
9	KJ2	0.219	0.278	0.2485	0.1005
10	TMK1	1.164	1.15	1.157	1.009
11	TMK2	2.147	2.149	2.148	2						GPS-1133453-TLOP-4E656
